# Supplementary material for: Genome-wide identification and classification of the Hsf and sHsp gene families in Prunus mume, and transcriptional analysis under heat stress
Source: PeerJ. 2019 Jul 29;7:e7312. doi: 10.7717/peerj.7312 (PMC6673427; doi:10.7717/peerj.7312)
Supplement: Supplemental Information 4 [file peerj-07-7312-s004.xls]

## Sheet: Sheet1
Gene Name	Forward primer (5’-3’)	Reverse primer (5’-3’)
PmEF1α	CGGATTCAATGTTAAGAATGTTGC	AGAACTGGAGCATATCCGTTACC
PmHsf1	GTGCCGCTGCTTCACTCGA	GAGGGAGGCATGAGATGGAGAC
PmHsf2	GGAAGACGTTATTGTGGTGGGTG	CCACTTCACCATCACAGACATTTTC
PmHsf3	TCTCAAAACTTGGAACATATAACCG	ATGTATGAGGTATCCCAAAAGAAGC
PmHsf4	GATGAGCAGGATGATGGAAGG	GGTTCAGGGCTTCACCATAACT
PmHsf5	GGAAGAGGGAAATGAAAGTGGAA	CTCGACGAACACATCGACATCC
PmHsf6	TGCTAATGGAGGAGAACAAGAACC	ACAAACACTCGCACCAAAAATACC
PmHsf7	GGAAAAAAGGGATTCTGATGGT	CCCAAATAAAATAACTAGTATCACG
PmHsf8	GAGCCCTCTGACTGGTGACG	GAAAGACAAGGTCAACCAATTCTG
PmHsf9	GATAGCGATGGCGGAGTGAG	TCTGAACGTTGAAACGTCAAGTG
PmHsf10	AAACGCCGTGGCTGAATC	TACCATTCCATCTAACATCTAAACG
PmHsf11	GCAAGGATTTGGAAAGGCAA	ACCTAAGCGATCAGCCAAGATAA
PmHsf12	CAATTTTTACAAAGTCCAGAGCCAG	ACAAGATCAAACCCCTTTGGTATC
PmHsf13	GAGGAGCAGCATCGGGAAG	ATCATAATCACCATCGTCATCCG
PmHsf14	TAACCTGGTCAACTATGATGTGCC	TACGTTTAGATGTATCGACTTTCAG
PmHsf15	AAGAAGAGTAAGAGGACGGAGCG	CCAGCCCCCCTTTTCAGC
PmHsf16	CTGGAGGAAAATGTAGTCTTTGATG	ATACCTGTGAAATCAAGGCATGG
PmHsf17	GGTGTCGGGTCATGGGATC	ACGAGAATGGATAAGGCGGTG
PmHsf18	AGTTGTTTGGAGTGAGATTGGAAG	GCTAAGCCACTTGATTTTAAGTAGC
PmsHsp1	CGACTGGAAGGAGACCCCG	CGCTGATCTGAAGCACCCTG
PmsHsp4	CAACGCCAAGATTGAGCAGC	TAGCCAAAAGAGGACCTCACCA
PmsHsp9	GAGGGTAGGGTTCTTCGCATTAG	CATCTTGTCAGCCTTGGCATTC
PmsHsp10	GCTGCCTGCGAATGCTGAC	GGAAATCATGCGACCTTGGC
PmsHsp11	AAGCCATTTCTGCTGTTTGCC	GCTCATAAACCCAAATCTCGGA
PmsHsp12	AGGCCGGATATGGTCAACG	AATACCCCGTCCTGACACTCG
PmsHsp13	TCGGCGGTGGCTAAAGATG	ACTGACGAATGATTTTCAAGCAACA
PmsHsp14	ATGCTGGTTGTGAAGGCAGAGAA	AATATTCTCAGGCAAAGCAATTCTAC
PmsHsp15	TTCGGATTCCAGGTAGGGTTGA	AACTTCAAGCCGTTCTGGGACA
PmsHsp16	GTGCCTAAGGAGGATGACTTGAAG	CAGCACACAAAGCGTCCGAG
PmsHsp17	GCCATATCTGCCAAATGCGAA	TTAGTCTGACAGCAAACCACAAACA
PmsHsp18	GCGAAGGTGGATAGGGTGAAG	GCCCCTGTCCAGTCTTCTTCTTAG
PmsHsp19	CCTCAATCAACTCAACTCCACCTC	CTCTCACAGACAGACACAGAAACTTA
PmsHsp20	TGAGAAGGACAACATAAAGGCAGAG	TGAAAGCGACCAAAACAACACAC
PmsHsp21	AGCTGGCGATTCCTAAGGTGA	CACTCCAAAACGAAAACAGAACAG
PmsHsp22	TATGCCTAAGAAAGTGCCAAACC	CATAACCTCCAAGAGCCATTCC
PmsHsp23	CGGGCGTGTCAAAGAGAAAAG	CTGGAGGGTGGTGTCATAGTAGC
PmsHsp24	CAGCAAGGAGGAGAGTCCAAGA	CTAATATCACAATCCAAGGGGTTGA
