# Supplementary material for: Genome-wide identification and classification of the Hsf and sHsp gene families in Prunus mume, and transcriptional analysis under heat stress
Source: PeerJ. 2019 Jul 29;7:e7312. doi: 10.7717/peerj.7312 (PMC6673427; doi:10.7717/peerj.7312)
Supplement: Supplemental Information 5 [file peerj-07-7312-s005.xls]

## Sheet: Sheet1
Number	Name	Protein Accession	mRNA Accession	Chr. Location	Type	CDS length (bp)	No. of AA	Introns	Exon/Intron									gDNA length (bp)	Mw(Da)	pI
									E 1 (bp)	I 1 (bp)	E 2 (bp)	I 2 (bp)	E 3 (bp)	I 3 (bp)	E 4 (bp)	I 4 (bp)	E 5 (bp)
Hsf
1	PmHsf1	XP_008220242.1	XM_008222020.1	LG2 - NC_024127.1(10271154..10272888)	HsfB4	1170	389	1	249	109	921							1279	43512.7	7
2	PmHsf2	XP_008220492.1	XM_008222270.2	LG2 - NC_024127.1(11460028..11462531)	HsfA2	1092	363	2	300	399	766	398	26					1889	40543.2	4.93
3	PmHsf3	XP_008220924.1	XM_008222702.2	LG2 - NC_024127.1(13539478..13542197)	HsfA8	1227	408	1	237	746	990							1973	46093.6	4.81
4	PmHsf4	XP_008222805.1	XM_008224583.2	LG2 - NC_024127.1(28644096..28649417)	HsfA5	1452	483	1	222	3196	1230							4648	54085.1	5.63
5	PmHsf5	XP_008224242.1	XM_008226020.2	LG2 - NC_024127.1(39626740..39629001, complement)	HsfA6	1068	355	1	276	489	792							1557	41033.6	4.98
6	PmHsf6	XP_008225084.1	XM_008226862.1	LG3 - NC_024128.1(2171037..2172890, complement)	HsfB2	585	194	1	249	718	336							1303	22121.3	9.1
7	PmHsf7	XP_008225237.1	XM_008227015.2	LG3 - NC_024128.1(2982269..2984498, complement)	HsfA4	1239	412	1	216	110	1023							1349	46591.8	5.24
8	PmHsf8	XP_008226279.1	XM_008228057.2	LG3 - NC_024128.1(9730463..9735309)	HsfA1	1512	503	1	237	2420	1275							3932	56112.6	4.78
9	PmHsf9	XP_008228879.1	XM_008230657.1	LG4 - NC_024129.1(7743028..7747188)	HsfA4	1314	437	1	216	1669	1098							2983	49739.6	5.18
10	PmHsf10	XP_008234272.1	XM_008236050.2	LG5 - NC_024130.1(23491300..23492750)	HsfB2	912	303	1	255	92	657							1004	33852.9	5.17
11	PmHsf11	XP_008235357.1	XM_008237135.2	LG6 - NC_024131.1(2033968..2037776, complement)	HsfA7	1023	340	1	306	1078	717							2101	38525.1	7.62
12	PmHsf12	XP_008238205.1	XM_008239983.2	LG7 - NC_024132.1(2879873..2883904, complement)	HsfA1	1545	514	1	291	1861	1254							3406	55897	4.68
13	PmHsf13	XP_008238807.1	XM_008240585.2	LG7 - NC_024132.1(8219363..8221475)	HsfB2	999	332	1	270	105	729							1104	36055.8	4.82
14	PmHsf14	XP_008241431.1	XM_008243209.2	LG8 - NC_024133.1(8645132..8648755, complement)	HsfA3	1608	535	1	489	905	1119							2513	59473.9	5.04
15	PmHsf15	XP_008241456.1	XM_008243234.2	LG8 - NC_024133.1(9460437..9462793, complement)	HsfB1	867	288	1	204	813	663							1680	32203.7	5.58
16	PmHsf16	XP_008242372.1	XM_008244150.1	LG8 - NC_024133.1(14013909..14016140)	HsfA9	1458	485	1	612	198	846							1656	53440.8	5.05
17	PmHsf17	XP_008242623.1	XM_008244401.2	LG8 - NC_024133.1(15140581..15142072)	HsfC1	996	331	1	213	92	783							1088	37552	5.35
18	PmHsf18	XP_008244246.1	XM_008246024.2	Unplaced Scaffold272 NW_007362501.1 (75002..77119, complement)	HsfB3	732	243	1	240	1022	492							1754	27766.2	5.76
sHsp
1	PmsHsp1	XP_008219986.1	XM_008221764.2	LG1 - NC_024126.1(3083422..3084216, complement)	Hsp18.1-CI	477	158	0	477									477	18099.5	5.57
2	PmsHsp2	XP_008220041.1	XM_008221819.1	LG1 - NC_024126.1(3084956..3086128, complement)	Hsp23.6-CI	630	209	4	7	97	77	195	387	56	54	195	105	1173	23596.5	9.39
3	PmsHsp3	XP_008219998.1	XM_008221776.2	LG1 - NC_024126.1(3086073..3086834, complement)	Hsp18.2-CI	477	158	0	477									477	18150.6	5.84
4	PmsHsp4	XP_008221521.1	XM_008223299.2	LG1 - NC_024126.1(3828098..3829201)	Hsp16.2-CI	432	143	0	432									432	16156.2	4.69
5	PmsHsp5	XP_008221556.1	XM_008223334.2	LG1 - NC_024126.1(3844772..3845537, complement)	Hsp18.1-CI	477	158	0	477									477	18096.5	5.82
6	PmsHsp6	XP_008221568.1	XM_008223346.2	LG1 - NC_024126.1(3850840..3851563, complement)	Hsp18.1-CI	477	158	0	477									477	18098.5	5.57
7	PmsHsp7	XP_008221579.1	XM_008223357.2	LG1 - NC_024126.1(3864581..3865288, complement)	Hsp17.6-CI	465	154	0	465									465	17640	5.33
8	PmsHsp8	XP_008221590.1	XM_008223368.2	LG1 - NC_024126.1(3887336..3888177)	Hsp16.0-CI	432	143	0	432									432	16038.1	4.6
9	PmsHsp9	XP_008240055.1	XM_008241833.2	LG1 - NC_024126.1(20414460..20415099)	Hsp18.0-CI	462	153	0	462									462	18049.5	7.07
10	PmsHsp10	XP_016648088.1	XM_016792602.1	LG2 - NC_024127.1(458390..461524)	Hsp22.6-CI	600	199	0	600									600	22564.2	8.8
11	PmsHsp11	XP_008220529.1	XM_008222307.1	LG2 - NC_024127.1(11616819..11617724, complement)	Hsp17.5-CII	471	156	0	471									471	17513.1	5.58
12	PmsHsp12	XP_008220549.1	XM_008222327.1	LG2 - NC_024127.1(11619175..11619874, complement)	Hsp23.9-CII	681	226	0	681									681	23850.3	5.89
13	PmsHsp13	XP_008220531.1	XM_008222309.2	LG2 - NC_024127.1(11625144..11626164, complement)	Hsp17.7-CII	477	158	0	477									477	17709.4	8.83
14	PmsHsp14	XP_008221979.1	XM_008223757.2	LG2 - NC_024127.1(19519036..19520274, complement)	Hsp26.7-P	714	237	1	226	102	488							816	26700.5	9.14
15	PmsHsp15	XP_008224808.1	XM_008226586.2	LG3 - NC_024128.1(864857..865879, complement)	Hsp15.5-CV	402	133	1	136	255	266							657	15534.7	5.52
16	PmsHsp16	XP_008225981.1	XM_008227759.1	LG3 - NC_024128.1(7638922..7639801)	Hsp18.4-CI	483	160	0	483									483	18434.8	6.31
17	PmsHsp17	XP_008228133.1	XM_008229911.1	LG4 - NC_024129.1(2430697..2432051, complement)	Hsp17.9-CIII	486	161	1	228	181	258							667	17862.3	6.75
18	PmsHsp18	XP_016649783.1	XM_016794297.1	LG5 - NC_024130.1(20894452..20898933, complement)	Hsp? -CI	873	290	2	112	1055	211	2349	550					4277	-	-
19	PmsHsp19	XP_008233691.1	XM_008235469.1	LG5 - NC_024130.1(20910933..20911801)	Hsp17.4-CI	465	154	0	465									465	17446.8	5.82
20	PmsHsp20	XP_008234657.1	XM_008236435.2	LG5 - NC_024130.1(25169939..25171184, complement)	Hsp24.8-P	672	223	1	244	176	428							848	24763.1	7.75
21	PmsHsp21	XP_008238549.1	XM_008240327.2	LG7 - NC_024132.1(5677636..5678894)	Hsp23.5-M	630	209	1	232	162	398							792	23517.5	5.46
22	PmsHsp22	XP_008240523.1	XM_008242301.2	LG8 - NC_024133.1(735395..736128)	Hsp19.3-CI	525	174	1	109	141	416							666	19296.4	9.25
23	PmsHsp23	XP_008243740.1	XM_008245518.2	Unplaced Scaffold56 NW_007362498.1 (284287..285765)	Hsp26.4-M	705	234	1	307	284	398							989	26362.6	8.6
24	PmsHsp24	XP_008244337.1	XM_008246115.2	Unplaced Scaffold265 NW_007362502.1 (391505..393182)	Hsp27.1-CVI	714	237	1	424	576	290							1290	27088.6	6.44
Note: ?, the sequence of PmsHsp18 was not cleared known. C, cytoplasmic/nuclear; M, mitochondria; P, Plastids.
