# Supplementary material for: Genome-wide identification and classification of the Hsf and sHsp gene families in Prunus mume, and transcriptional analysis under heat stress
Source: PeerJ. 2019 Jul 29;7:e7312. doi: 10.7717/peerj.7312 (PMC6673427; doi:10.7717/peerj.7312)
Supplement: Supplemental Information 9 [file peerj-07-7312-s009.xls]

## Sheet: Sheet1
Relative gene expression of PmHsf genes
	PmHsf1		PmHsf2		PmHsf3		PmHsf4		PmHsf5		PmHsf6		PmHsf7		PmHsf8		PmHsf9		PmHsf10		PmHsf11		PmHsf12		PmHsf13		PmHsf14		PmHsf15		PmHsf16		PmHsf17		PmHsf18
ck	1	ck	1	ck	1	ck	1	ck	1	ck	1	ck	1	ck	1	ck	1	ck	1	ck	1	ck	1	ck	1	ck	1	ck	1	ck	1	ck	1	ck	1
1h	1.01981	1h	511.911	1h	1.53381	1h	1.52704	1h	0.330489	1h	12.3218	1h	0.620529	1h	0.315739	1h	0.798494	1h	11.3408	1h	168.943	1h	0.928546	1h	7.09073	1h	144.635	1h	20.0421	1h	50.2002	1h	0.288241	1h	0.110904
2h	1.96812	2h	57.5743	2h	0.603378	2h	0.609412	2h	1.74016	2h	0.482437	2h	1.57636	2h	0.841831	2h	1.18552	2h	8.36047	2h	14.4727	2h	0.723026	2h	10.5071	2h	90.4445	2h	27.4447	2h	5.86762	2h	1.17925	2h	0.115497
4h	1.66741	4h	21.9757	4h	0.0743593	4h	0.113721	4h	1.13718	4h	0.254776	4h	1.02023	4h	0.210796	4h	0.710496	4h	4.4993	4h	4.35602	4h	0.153737	4h	3.02707	4h	26.2733	4h	13.9654	4h	1.17802	4h	0.716694	4h	0.0382745
8h	3.44001	8h	11.2473	8h	0.431432	8h	0.713896	8h	2.59734	8h	0.568616	8h	2.86616	8h	1.19465	8h	1.50278	8h	6.10993	8h	8.53221	8h	0.503486	8h	7.36666	8h	59.0729	8h	13.008	8h	0.721964	8h	2.99261	8h	0.149867
12h	5.98797	12h	16.7507	12h	0.894319	12h	0.114828	12h	3.02654	12h	0.654691	12h	0.347057	12h	0.881757	12h	2.08743	12h	6.3048	12h	9.47413	12h	1.02869	12h	7.13676	12h	52.8353	12h	24.8838	12h	3.15872	12h	3.87041	12h	0.0853603
Error bars of PmHsf genes
	PmHsf1		PmHsf2		PmHsf3		PmHsf4		PmHsf5		PmHsf6		PmHsf7		PmHsf8		PmHsf9		PmHsf10		PmHsf11		PmHsf12		PmHsf13		PmHsf14		PmHsf15		PmHsf16		PmHsf17		PmHsf18
ck	0.0149922	ck	0.239574	ck	0.213788	ck	0.284197	ck	0.136299	ck	0.16096	ck	0.173332	ck	0.114572	ck	0.396062	ck	0.447695	ck	0.244653	ck	0.433162	ck	0.0486574	ck	0.126917	ck	0.333397	ck	0.479489	ck	0.093241	ck	0.0869039
1h	0.23119	1h	102.84	1h	0.585286	1h	0.385998	1h	0.0489106	1h	0.898577	1h	0.16371	1h	0.0808485	1h	0.3542	1h	3.27171	1h	14.303	1h	0.280118	1h	1.44258	1h	39.6708	1h	0.790849	1h	11.3294	1h	0.0750325	1h	0.0588315
2h	0.264686	2h	10.0237	2h	0.225726	2h	0.158561	2h	0.433025	2h	0.074653	2h	0.326593	2h	0.118605	2h	0.301042	2h	0.741538	2h	0.947292	2h	0.092314	2h	1.84144	2h	5.19253	2h	6.86343	2h	1.60581	2h	0.238924	2h	0.0332149
4h	0.209059	4h	5.0878	4h	0.0248607	4h	0.0990047	4h	0.497491	4h	0.085432	4h	0.359648	4h	0.149575	4h	0.220879	4h	1.88542	4h	1.52873	4h	0.0757255	4h	0.966421	4h	9.94722	4h	1.65884	4h	0.250496	4h	0.291787	4h	0.0210571
8h	0.0685429	8h	0.999264	8h	0.163723	8h	0.290383	8h	1.17561	8h	0.0681019	8h	0.563228	8h	0.175304	8h	0.553883	8h	1.6788	8h	0.654445	8h	0.260325	8h	4.13692	8h	11.6084	8h	3.02743	8h	0.104536	8h	0.40766	8h	0.0204427
12h	1.96395	12h	7.86845	12h	0.391753	12h	0.136698	12h	1.30751	12h	0.374106	12h	0.285941	12h	0.389547	12h	1.00251	12h	4.08222	12h	2.17266	12h	0.760429	12h	4.20677	12h	29.1494	12h	7.21245	12h	0.270132	12h	2.07854	12h	0.0242596
Relative gene expression of PmsHsp genes
	PmsHsp1*		PmsHsp4*		PmsHsp9		PmsHsp10		PmsHsp11		PmsHsp12		PmsHsp13		PmsHsp14		PmsHsp15		PmsHsp16		PmsHsp17		PmsHsp18		PmsHsp19		PmsHsp20		PmsHsp21		PmsHsp22		PmsHsp23		PmsHsp24
ck	1	ck	1	ck	1	ck	1	ck	1	ck	1	ck	1	ck	1	ck	1	ck	1	ck	1	ck	1	ck	1	ck	1	ck	1	ck	1	ck	1	ck	1
1h	1323.53	1h	578.348	1h	5.25634	1h	96253.5	1h	3797.58	1h	20.3765	1h	13990.1	1h	1468.24	1h	0.171237	1h	83405	1h	323.982	1h	4888.88	1h	47888.5	1h	5409.61	1h	4442.86	1h	0.503805	1h	1263.08	1h	1.81596
2h	438.396	2h	151.647	2h	4.02569	2h	54475.3	2h	1835.33	2h	4.00942	2h	3699.34	2h	723.308	2h	0.37371	2h	18427.8	2h	60.4608	2h	5351.63	2h	38792.9	2h	5091.19	2h	2143.51	2h	1.00624	2h	1112.75	2h	1.56478
4h	209.752	4h	107.258	4h	4.70269	4h	38441.8	4h	1177.73	4h	14.673	4h	3767.35	4h	396.257	4h	3.57017	4h	16024.3	4h	31.1329	4h	3780.84	4h	40964.3	4h	2976.31	4h	1137.35	4h	1.02387	4h	1166.85	4h	2.56118
8h	51.9953	8h	63.8226	8h	2.78912	8h	8436.94	8h	224.908	8h	3.5454	8h	1428.13	8h	79.7864	8h	6.09947	8h	5775.29	8h	10.9829	8h	1506.91	8h	24317.8	8h	1134.47	8h	111.167	8h	0.481217	8h	461.557	8h	2.30226
12h	40.9817	12h	94.3865	12h	3.65822	12h	6843.46	12h	214.345	12h	3.18121	12h	1569.37	12h	95.4663	12h	9.0594	12h	5765.94	12h	13.9898	12h	1402.74	12h	28464	12h	1181.33	12h	125.808	12h	1.18781	12h	514.903	12h	3.91939
Error bars of PmsHsp genes
	PmsHsp1*		PmsHsp4*		PmsHsp9		PmsHsp10		PmsHsp11		PmsHsp12		PmsHsp13		PmsHsp14		PmsHsp15		PmsHsp16		PmsHsp17		PmsHsp18		PmsHsp19		PmsHsp20		PmsHsp21		PmsHsp22		PmsHsp23		PmsHsp24
ck	0.247045	ck	0.201393	ck	0.330482	ck	0.206667	ck	0.053178	ck	0.299538	ck	0.323663	ck	0.231552	ck	0.255225	ck	0.339281	ck	0.206715	ck	0.280292	ck	0.890702	ck	0.32439	ck	0.0712718	ck	0.271005	ck	0.416669	ck	0.250319
1h	177.222	1h	27.5035	1h	1.10069	1h	28766.5	1h	812.279	1h	4.87786	1h	2294.25	1h	125.146	1h	0.00689088	1h	27172.4	1h	30.4523	1h	288.455	1h	12097.3	1h	2154.85	1h	460.935	1h	0.211823	1h	614.589	1h	0.711728
2h	61.819	2h	14.2132	2h	0.619477	2h	2771.89	2h	183.883	2h	0.961799	2h	292.908	2h	136.193	2h	0.0589056	2h	3119.9	2h	6.93392	2h	447.742	2h	6598.05	2h	565.143	2h	170.004	2h	0.195174	2h	121.266	2h	0.236943
4h	84.869	4h	24.2232	4h	0.713867	4h	11360.1	4h	504.184	4h	9.13714	4h	1673.78	4h	74.9221	4h	1.0931	4h	4358.03	4h	14.9218	4h	813.742	4h	2176.19	4h	1436.47	4h	434.014	4h	0.277831	4h	52.6917	4h	1.28109
8h	5.62953	8h	14.1808	8h	0.286194	8h	1879.93	8h	57.9017	8h	1.46349	8h	443.892	8h	9.41662	8h	0.859713	8h	912.151	8h	4.82262	8h	281.437	8h	3031.86	8h	274.945	8h	15.0785	8h	0.049592	8h	75.6286	8h	0.558595
12h	2.05465	12h	4.1853	12h	0.455082	12h	1442.23	12h	36.7771	12h	1.5515	12h	350.605	12h	10.1112	12h	2.49434	12h	1411.65	12h	1.83265	12h	20.5304	12h	2165.46	12h	298.65	12h	9.35622	12h	0.389769	12h	122.644	12h	0.517374
